# Supplementary material for: Analysis of lung transcriptome in calves infected with Bovine Respiratory Syncytial Virus and treated with antiviral and/or cyclooxygenase inhibitor
Source: PLoS One. 2021 Feb 18;16(2):e0246695. doi: 10.1371/journal.pone.0246695 (PMC7891793; doi:10.1371/journal.pone.0246695)
Supplement: S1 File — (XLSX) [file pone.0246695.s003.xlsx]

## Sheet: ll_v_ln_Tx_1
Differentially expressed genes in LL vs LN in group 1
Gene.stable.ID	Gene.name	logFC	AveExpr	P.Value	adj.P.Val	Gene.description
ENSBTAG00000038496	CR2	-4.85908	5.97832	4.5981e-12	3.75711e-08	complement C3d receptor 2 [Source:VGNC Symbol	Acc:VGNC:27684]
ENSBTAG00000048353		-3.79698	5.5529	4.78732e-09	1.95586e-05
ENSBTAG00000006307	HSD17B11	-1.91856	7.00425	2.66828e-07	0.000726752	hydroxysteroid 17-beta dehydrogenase 11 [Source:VGNC Symbol	Acc:VGNC:29970]
ENSBTAG00000043561	COX1	2.16485	12.7778	5.31068e-07	0.00106932	cytochrome c oxidase subunit I [Source:NCBI gene	Acc:3283879]
ENSBTAG00000017866	CD36	-1.86167	6.98023	6.54336e-07	0.00106932	CD36 molecule [Source:NCBI gene	Acc:281052]
ENSBTAG00000005280	ADA	-4.2379	6.80936	1.08286e-06	0.00147467	adenosine deaminase [Source:VGNC Symbol	Acc:VGNC:25600]
ENSBTAG00000010498	SLC40A1	-2.85627	5.82072	2.02887e-06	0.00236827	solute carrier family 40 member 1 [Source:VGNC Symbol	Acc:VGNC:34872]
ENSBTAG00000007901		-3.72735	6.5892	2.43113e-06	0.00242821	adhesion G protein-coupled receptor E1 [Source:NCBI gene	Acc:508459]
ENSBTAG00000004193	VEZF1	-1.02083	6.97803	2.67457e-06	0.00242821	vascular endothelial zinc finger 1 [Source:VGNC Symbol	Acc:VGNC:36788]
ENSBTAG00000048856	C16H1orf115	-2.50193	5.76816	3.68885e-06	0.00301416	chromosome 16 C1orf115 homolog [Source:NCBI gene	Acc:618454]
ENSBTAG00000047621		-2.62232	5.82563	4.07877e-06	0.00302978
ENSBTAG00000006208	ADCY7	-1.39151	5.61754	1.18946e-05	0.00809922	adenylate cyclase 7 [Source:VGNC Symbol	Acc:VGNC:25648]
ENSBTAG00000002885	MSR1	-2.01291	6.34907	1.37321e-05	0.00863117	macrophage scavenger receptor 1 [Source:VGNC Symbol	Acc:VGNC:31704]
ENSBTAG00000005534	ENO3	-3.32666	2.21007	1.49207e-05	0.00870837	enolase 3 [Source:VGNC Symbol	Acc:VGNC:28498]
ENSBTAG00000015474	SRSF11	0.900727	8.04424	1.71504e-05	0.00934242	serine and arginine rich splicing factor 11 [Source:VGNC Symbol	Acc:VGNC:35299]
ENSBTAG00000052397		-4.82109	1.11864	2.60535e-05	0.0130764	interleukin 32-like [Source:NCBI gene	Acc:100139916]
ENSBTAG00000018473	MARCO	-4.62543	7.62478	2.72059e-05	0.0130764	macrophage receptor with collagenous structure [Source:VGNC Symbol	Acc:VGNC:31246]
ENSBTAG00000020921	PRKCB	-2.86705	5.07258	4.68068e-05	0.0212477	protein kinase C beta [Source:VGNC Symbol	Acc:VGNC:33328]
ENSBTAG00000023652	PROS1	-1.64331	4.59104	5.48144e-05	0.0235731	protein S [Source:VGNC Symbol	Acc:VGNC:49565]
ENSBTAG00000019251	EPB41L3	-1.59822	5.49582	5.81757e-05	0.0237677	erythrocyte membrane protein band 4.1 like 3 [Source:VGNC Symbol	Acc:VGNC:28522]
ENSBTAG00000015659	CIAO1	-1.07339	4.83622	7.79868e-05	0.028789	cytosolic iron-sulfur assembly component 1 [Source:VGNC Symbol	Acc:VGNC:27356]
ENSBTAG00000015720	WWP1	-1.3829	6.20872	7.91426e-05	0.028789	WW domain containing E3 ubiquitin protein ligase 1 [Source:VGNC Symbol	Acc:VGNC:36978]
ENSBTAG00000022514	CD5L	-3.87674	7.58644	8.25201e-05	0.028789	CD5 molecule like [Source:VGNC Symbol	Acc:VGNC:54903]
ENSBTAG00000018009		-3.00685	2.34032	8.45596e-05	0.028789
ENSBTAG00000001721	GYG1	-1.7297	5.66297	9.64509e-05	0.0309972	glycogenin 1 [Source:VGNC Symbol	Acc:VGNC:29728]
ENSBTAG00000013185	TIMD4	-3.6591	5.11014	9.86326e-05	0.0309972	T cell immunoglobulin and mucin domain containing 4 [Source:VGNC Symbol	Acc:VGNC:55313]
ENSBTAG00000003166	AXL	-1.72502	5.39861	0.000111137	0.0336334	AXL receptor tyrosine kinase [Source:VGNC Symbol	Acc:VGNC:26366]
ENSBTAG00000002096	FCGR3A	-2.963	5.53379	0.000136003	0.0396887	Fc fragment of IgG	low affinity IIIa	receptor (CD16a) [Source:NCBI gene	Acc:281766]
ENSBTAG00000007153	C1QA	-3.2645	10.295	0.000160316	0.0451705	complement C1q A chain [Source:VGNC Symbol	Acc:VGNC:26616]

## Sheet: ll_v_ln_Tx_2
Differentially expressed genes in LL vs LN in group 2
Gene.stable.ID	Gene.name	logFC	AveExpr	P.Value	adj.P.Val	Gene.description
ENSBTAG00000038496	CR2	-5.56295	5.97832	6.73421e-14	5.50252e-10	complement C3d receptor 2 [Source:VGNC Symbol	Acc:VGNC:27684]
ENSBTAG00000048353		-4.21828	5.5529	4.37791e-10	1.78859e-06
ENSBTAG00000004193	VEZF1	-1.29412	6.97803	2.01875e-08	5.49842e-05	vascular endothelial zinc finger 1 [Source:VGNC Symbol	Acc:VGNC:36788]
ENSBTAG00000043561	COX1	2.31818	12.7778	1.49714e-07	0.000305828	cytochrome c oxidase subunit I [Source:NCBI gene	Acc:3283879]
ENSBTAG00000017866	CD36	-1.9974	6.98023	2.03345e-07	0.000332306	CD36 molecule [Source:NCBI gene	Acc:281052]
ENSBTAG00000006208	ADCY7	-1.71049	5.61754	3.47301e-07	0.000435613	adenylate cyclase 7 [Source:VGNC Symbol	Acc:VGNC:25648]
ENSBTAG00000007901		-4.13863	6.5892	3.73184e-07	0.000435613	adhesion G protein-coupled receptor E1 [Source:NCBI gene	Acc:508459]
ENSBTAG00000006307	HSD17B11	-1.86463	7.00425	6.21281e-07	0.000634561	hydroxysteroid 17-beta dehydrogenase 11 [Source:VGNC Symbol	Acc:VGNC:29970]
ENSBTAG00000005280	ADA	-4.17537	6.80936	1.8251e-06	0.00165699	adenosine deaminase [Source:VGNC Symbol	Acc:VGNC:25600]
ENSBTAG00000001721	GYG1	-2.18177	5.66297	2.7168e-06	0.0022199	glycogenin 1 [Source:VGNC Symbol	Acc:VGNC:29728]
ENSBTAG00000052397		-5.58449	1.11864	5.56874e-06	0.00413656	interleukin 32-like [Source:NCBI gene	Acc:100139916]
ENSBTAG00000010153	ANXA3	-1.52079	8.42378	7.08226e-06	0.00482243	annexin A3 [Source:VGNC Symbol	Acc:VGNC:25965]
ENSBTAG00000020984	RAPGEF4	-3.55104	2.6258	9.65531e-06	0.00568522	Rap guanine nucleotide exchange factor 4 [Source:VGNC Symbol	Acc:VGNC:33725]
ENSBTAG00000018473	MARCO	-4.96612	7.62478	9.74093e-06	0.00568522	macrophage receptor with collagenous structure [Source:VGNC Symbol	Acc:VGNC:31246]
ENSBTAG00000015659	CIAO1	-1.18732	4.83622	2.18492e-05	0.011611	cytosolic iron-sulfur assembly component 1 [Source:VGNC Symbol	Acc:VGNC:27356]
ENSBTAG00000002885	MSR1	-1.98314	6.34907	2.27359e-05	0.011611	macrophage scavenger receptor 1 [Source:VGNC Symbol	Acc:VGNC:31704]
ENSBTAG00000007153	C1QA	-3.7243	10.295	2.51233e-05	0.0120755	complement C1q A chain [Source:VGNC Symbol	Acc:VGNC:26616]
ENSBTAG00000023652	PROS1	-1.75601	4.59104	2.80238e-05	0.0127213	protein S [Source:VGNC Symbol	Acc:VGNC:49565]
ENSBTAG00000048856	C16H1orf115	-2.24518	5.76816	3.44759e-05	0.0143027	chromosome 16 C1orf115 homolog [Source:NCBI gene	Acc:618454]
ENSBTAG00000013185	TIMD4	-3.93361	5.11014	3.80895e-05	0.0143027	T cell immunoglobulin and mucin domain containing 4 [Source:VGNC Symbol	Acc:VGNC:55313]
ENSBTAG00000047621		-2.32053	5.82563	3.99599e-05	0.0143027
ENSBTAG00000007421	CDH5	-2.28191	5.93237	4.01057e-05	0.0143027	cadherin 5 [Source:NCBI gene	Acc:414735]
ENSBTAG00000022514	CD5L	-4.10243	7.58644	4.02596e-05	0.0143027	CD5 molecule like [Source:VGNC Symbol	Acc:VGNC:54903]
ENSBTAG00000024901		-3.76606	1.6249	5.26096e-05	0.0179114	CMRF35-like molecule 4 [Source:NCBI gene	Acc:509881]
ENSBTAG00000021574	TCF7L2	-1.1973	6.98947	6.47942e-05	0.0211773	transcription factor 7 like 2 [Source:VGNC Symbol	Acc:VGNC:55976]
ENSBTAG00000014220		-4.0193	1.68842	9.69324e-05	0.0304629	CD36 molecule (thrombospondin receptor) [Source:NCBI gene	Acc:518526]
ENSBTAG00000002670	DEPP1	4.67569	2.73738	0.00010875	0.0329111	DEPP1	autophagy regulator [Source:VGNC Symbol	Acc:VGNC:49544]
ENSBTAG00000019251	EPB41L3	-1.55003	5.49582	0.000113093	0.0330029	erythrocyte membrane protein band 4.1 like 3 [Source:VGNC Symbol	Acc:VGNC:28522]
ENSBTAG00000002716	NOL10	1.83807	6.99149	0.000120519	0.0339574	nucleolar protein 10 [Source:VGNC Symbol	Acc:VGNC:32154]
ENSBTAG00000005534	ENO3	-2.90803	2.21007	0.000134282	0.0359253	enolase 3 [Source:VGNC Symbol	Acc:VGNC:28498]
ENSBTAG00000006420	BMPR2	-1.31136	7.60675	0.000136297	0.0359253	bone morphogenetic protein receptor type 2 [Source:VGNC Symbol	Acc:VGNC:26526]
ENSBTAG00000003166	AXL	-1.70847	5.39861	0.000157949	0.0403314	AXL receptor tyrosine kinase [Source:VGNC Symbol	Acc:VGNC:26366]
ENSBTAG00000032774	ADIRF	-2.11433	3.80281	0.000165565	0.0409948	adipogenesis regulatory factor [Source:VGNC Symbol	Acc:VGNC:25680]
ENSBTAG00000020921	PRKCB	-2.59212	5.07258	0.000208999	0.0494595	protein kinase C beta [Source:VGNC Symbol	Acc:VGNC:33328]
ENSBTAG00000006938	PPM1F	-2.44235	3.28403	0.000217631	0.0494595	protein phosphatase	Mg2+/Mn2+ dependent 1F [Source:VGNC Symbol	Acc:VGNC:33212]
ENSBTAG00000010498	SLC40A1	-2.1667	5.82072	0.00021791	0.0494595	solute carrier family 40 member 1 [Source:VGNC Symbol	Acc:VGNC:34872]

## Sheet: ll_v_ln_Tx_3
Differentially expressed genes in LL vs LN in group 3
Gene.stable.ID	Gene.name	logFC	AveExpr	P.Value	adj.P.Val	Gene.description
ENSBTAG00000038496	CR2	-5.38247	5.97832	2.01413e-13	1.64575e-09	complement C3d receptor 2 [Source:VGNC Symbol	Acc:VGNC:27684]
ENSBTAG00000048353		-4.02714	5.5529	1.46218e-09	5.97373e-06
ENSBTAG00000006208	ADCY7	-1.79293	5.61754	1.19219e-07	0.000324712	adenylate cyclase 7 [Source:VGNC Symbol	Acc:VGNC:25648]
ENSBTAG00000043561	COX1	2.24057	12.7778	2.88123e-07	0.00051979	cytochrome c oxidase subunit I [Source:NCBI gene	Acc:3283879]
ENSBTAG00000004193	VEZF1	-1.14222	6.97803	3.1807e-07	0.00051979	vascular endothelial zinc finger 1 [Source:VGNC Symbol	Acc:VGNC:36788]
ENSBTAG00000005280	ADA	-4.4382	6.80936	5.20397e-07	0.000708694	adenosine deaminase [Source:VGNC Symbol	Acc:VGNC:25600]
ENSBTAG00000020911	FNBP4	1.56284	6.79593	1.01155e-06	0.00118076	formin binding protein 4 [Source:VGNC Symbol	Acc:VGNC:54870]
ENSBTAG00000017866	CD36	-1.80082	6.98023	1.37216e-06	0.00130289	CD36 molecule [Source:NCBI gene	Acc:281052]
ENSBTAG00000023652	PROS1	-2.07839	4.59104	1.43508e-06	0.00130289	protein S [Source:VGNC Symbol	Acc:VGNC:49565]
ENSBTAG00000007901		-3.67128	6.5892	3.469e-06	0.00283452	adhesion G protein-coupled receptor E1 [Source:NCBI gene	Acc:508459]
ENSBTAG00000002885	MSR1	-2.17103	6.34907	4.61647e-06	0.0034292	macrophage scavenger receptor 1 [Source:VGNC Symbol	Acc:VGNC:31704]
ENSBTAG00000006307	HSD17B11	-1.66253	7.00425	5.13221e-06	0.00349461	hydroxysteroid 17-beta dehydrogenase 11 [Source:VGNC Symbol	Acc:VGNC:29970]
ENSBTAG00000010498	SLC40A1	-2.74841	5.82072	5.70007e-06	0.00358272	solute carrier family 40 member 1 [Source:VGNC Symbol	Acc:VGNC:34872]
ENSBTAG00000019251	EPB41L3	-1.84165	5.49582	6.64166e-06	0.00387636	erythrocyte membrane protein band 4.1 like 3 [Source:VGNC Symbol	Acc:VGNC:28522]
ENSBTAG00000024901		-4.24034	1.6249	7.92288e-06	0.00431586	CMRF35-like molecule 4 [Source:NCBI gene	Acc:509881]
ENSBTAG00000005534	ENO3	-3.58633	2.21007	1.04178e-05	0.00532023	enolase 3 [Source:VGNC Symbol	Acc:VGNC:28498]
ENSBTAG00000003994	IGFBP3	2.53534	5.53818	2.53752e-05	0.0121965	insulin like growth factor binding protein 3 [Source:VGNC Symbol	Acc:VGNC:30085]
ENSBTAG00000052397		-5.55813	1.11864	2.74526e-05	0.012462	interleukin 32-like [Source:NCBI gene	Acc:100139916]
ENSBTAG00000016874	DNAJB1	3.15881	7.64722	2.95503e-05	0.0127082	DnaJ heat shock protein family (Hsp40) member B1 [Source:NCBI gene	Acc:538426]
ENSBTAG00000018473	MARCO	-4.58528	7.62478	3.18749e-05	0.0130225	macrophage receptor with collagenous structure [Source:VGNC Symbol	Acc:VGNC:31246]
ENSBTAG00000013185	TIMD4	-3.97673	5.11014	3.48068e-05	0.0135432	T cell immunoglobulin and mucin domain containing 4 [Source:VGNC Symbol	Acc:VGNC:55313]
ENSBTAG00000007153	C1QA	-3.60098	10.295	3.82844e-05	0.0142192	complement C1q A chain [Source:VGNC Symbol	Acc:VGNC:26616]
ENSBTAG00000028359	RF00012	2.67252	7.24225	4.24688e-05	0.0149842
ENSBTAG00000020921	PRKCB	-2.89748	5.07258	4.40119e-05	0.0149842	protein kinase C beta [Source:VGNC Symbol	Acc:VGNC:33328]
ENSBTAG00000053581	SUCNR1	-3.19567	3.31404	4.58499e-05	0.0149856	succinate receptor 1 [Source:NCBI gene	Acc:539622]
ENSBTAG00000022514	CD5L	-4.02718	7.58644	4.92511e-05	0.0154781	CD5 molecule like [Source:VGNC Symbol	Acc:VGNC:54903]
ENSBTAG00000005408	CLK1	1.64809	7.32461	5.69364e-05	0.0172306	CDC like kinase 1 [Source:VGNC Symbol	Acc:VGNC:27448]
ENSBTAG00000003166	AXL	-1.82593	5.39861	5.95749e-05	0.0173852	AXL receptor tyrosine kinase [Source:VGNC Symbol	Acc:VGNC:26366]
ENSBTAG00000007421	CDH5	-2.20648	5.93237	6.19352e-05	0.0174508	cadherin 5 [Source:NCBI gene	Acc:414735]
ENSBTAG00000054188	CMTM3	-1.65072	4.70642	7.3104e-05	0.0199111	CKLF like MARVEL transmembrane domain containing 3 [Source:NCBI gene	Acc:787512]
ENSBTAG00000010153	ANXA3	-1.30045	8.42378	7.77059e-05	0.0204818	annexin A3 [Source:VGNC Symbol	Acc:VGNC:25965]
ENSBTAG00000039196		-5.39534	6.81801	8.32755e-05	0.0212639	C4b-binding protein alpha-like [Source:NCBI gene	Acc:510860]
ENSBTAG00000047621		-2.1839	5.82563	8.90057e-05	0.0220383
ENSBTAG00000048856	C16H1orf115	-2.07143	5.76816	9.95358e-05	0.0239208	chromosome 16 C1orf115 homolog [Source:NCBI gene	Acc:618454]
ENSBTAG00000015474	SRSF11	0.798432	8.04424	0.0001038	0.0241905	serine and arginine rich splicing factor 11 [Source:VGNC Symbol	Acc:VGNC:35299]
ENSBTAG00000001721	GYG1	-1.729	5.66297	0.000106579	0.0241905	glycogenin 1 [Source:VGNC Symbol	Acc:VGNC:29728]
ENSBTAG00000018588	TMBIM6	-0.872278	8.05731	0.000109892	0.0242277	transmembrane BAX inhibitor motif containing 6 [Source:VGNC Symbol	Acc:VGNC:35916]
ENSBTAG00000021048	ADM	1.33383	7.08148	0.000112673	0.0242277	adrenomedullin [Source:VGNC Symbol	Acc:VGNC:25681]
ENSBTAG00000012519	XDH	-1.40664	6.36218	0.000125834	0.0261387	xanthine dehydrogenase [Source:VGNC Symbol	Acc:VGNC:36984]
ENSBTAG00000006812	FAM181B	-3.52522	3.37706	0.000127959	0.0261387	family with sequence similarity 181 member B [Source:VGNC Symbol	Acc:VGNC:28764]
ENSBTAG00000016140	PPFIBP2	2.27374	3.68816	0.000139757	0.0278526	PPFIA binding protein 2 [Source:NCBI gene	Acc:104974256]
ENSBTAG00000021574	TCF7L2	-1.12351	6.98947	0.000146579	0.0283723	transcription factor 7 like 2 [Source:VGNC Symbol	Acc:VGNC:55976]
ENSBTAG00000002096	FCGR3A	-2.95529	5.53379	0.000156307	0.0283723	Fc fragment of IgG	low affinity IIIa	receptor (CD16a) [Source:NCBI gene	Acc:281766]
ENSBTAG00000011196	C1QB	-3.51723	6.76835	0.000156347	0.0283723	complement C1q B chain [Source:VGNC Symbol	Acc:VGNC:26617]
ENSBTAG00000019883	IST1	0.720712	6.8242	0.000157341	0.0283723	IST1	ESCRT-III associated factor [Source:VGNC Symbol	Acc:VGNC:30304]
ENSBTAG00000020958	LRRC8D	-1.54509	4.3297	0.000159727	0.0283723	leucine rich repeat containing 8 VRAC subunit D [Source:VGNC Symbol	Acc:VGNC:31032]
ENSBTAG00000020043	ARHGAP17	-1.11361	5.0955	0.000166051	0.0288681	Rho GTPase activating protein 17 [Source:VGNC Symbol	Acc:VGNC:26077]
ENSBTAG00000008792	RNASE6	-1.58401	6.63743	0.000177384	0.0301959	ribonuclease A family member k6 [Source:VGNC Symbol	Acc:VGNC:33999]
ENSBTAG00000006420	BMPR2	-1.27477	7.60675	0.000183241	0.0305564	bone morphogenetic protein receptor type 2 [Source:VGNC Symbol	Acc:VGNC:26526]
ENSBTAG00000011819	PHF14	1.31707	4.44281	0.000197881	0.0323377	PHD finger protein 14 [Source:VGNC Symbol	Acc:VGNC:32816]
ENSBTAG00000001186	SH2D4A	1.73567	4.42691	0.000208875	0.0329295	SH2 domain containing 4A [Source:VGNC Symbol	Acc:VGNC:34560]
ENSBTAG00000015043	MFNG	-1.70148	4.16065	0.000209562	0.0329295	MFNG O-fucosylpeptide 3-beta-N-acetylglucosaminyltransferase [Source:VGNC Symbol	Acc:VGNC:31429]
ENSBTAG00000013118	CD86	-2.22565	5.75097	0.000220408	0.0339802	CD86 molecule [Source:VGNC Symbol	Acc:VGNC:27051]
ENSBTAG00000010204	PCMT1	-1.00593	5.58356	0.000239282	0.0362069	protein-L-isoaspartate (D-aspartate) O-methyltransferase [Source:VGNC Symbol	Acc:VGNC:53799]
ENSBTAG00000004950	BRB	-2.14893	6.18741	0.000246363	0.0366005	brain ribonuclease [Source:NCBI gene	Acc:280720]
ENSBTAG00000015720	WWP1	-1.28069	6.20872	0.00026284	0.0383511	WW domain containing E3 ubiquitin protein ligase 1 [Source:VGNC Symbol	Acc:VGNC:36978]
ENSBTAG00000019376	FNDC3B	-0.956245	7.42967	0.000281692	0.0403808	fibronectin type III domain containing 3B [Source:VGNC Symbol	Acc:VGNC:29063]
ENSBTAG00000012212	CYP26B1	-3.25379	2.33703	0.000305208	0.0429975	cytochrome P450	family 26	subfamily B	polypeptide 1 [Source:NCBI gene	Acc:540868]
ENSBTAG00000015659	CIAO1	-0.970359	4.83622	0.000344852	0.0477591	cytosolic iron-sulfur assembly component 1 [Source:VGNC Symbol	Acc:VGNC:27356]
ENSBTAG00000020984	RAPGEF4	-2.78704	2.6258	0.000365902	0.0498297	Rap guanine nucleotide exchange factor 4 [Source:VGNC Symbol	Acc:VGNC:33725]

## Sheet: ll_v_ln_Tx_4
Differentially expressed genes in LL vs LN in group 4
Gene.stable.ID	Gene.name	logFC	AveExpr	P.Value	adj.P.Val	Gene.description
ENSBTAG00000038496	CR2	-5.19397	5.97832	1.33212e-12	1.08848e-08	complement C3d receptor 2 [Source:VGNC Symbol	Acc:VGNC:27684]
ENSBTAG00000043561	COX1	2.74199	12.7778	4.24512e-09	1.73434e-05	cytochrome c oxidase subunit I [Source:NCBI gene	Acc:3283879]
ENSBTAG00000048353		-3.88757	5.5529	6.54622e-09	1.78297e-05
ENSBTAG00000004193	VEZF1	-1.30139	6.97803	3.13059e-08	6.39501e-05	vascular endothelial zinc finger 1 [Source:VGNC Symbol	Acc:VGNC:36788]
ENSBTAG00000006208	ADCY7	-1.72353	5.61754	4.18621e-07	0.00068411	adenylate cyclase 7 [Source:VGNC Symbol	Acc:VGNC:25648]
ENSBTAG00000005280	ADA	-4.36201	6.80936	1.00622e-06	0.0013703	adenosine deaminase [Source:VGNC Symbol	Acc:VGNC:25600]
ENSBTAG00000007901		-3.92795	6.5892	1.51747e-06	0.00177132	adhesion G protein-coupled receptor E1 [Source:NCBI gene	Acc:508459]
ENSBTAG00000023652	PROS1	-2.09297	4.59104	2.10513e-06	0.00215013	protein S [Source:VGNC Symbol	Acc:VGNC:49565]
ENSBTAG00000010498	SLC40A1	-2.81374	5.82072	5.66329e-06	0.00514164	solute carrier family 40 member 1 [Source:VGNC Symbol	Acc:VGNC:34872]
ENSBTAG00000007421	CDH5	-2.58313	5.93237	7.21073e-06	0.00589189	cadherin 5 [Source:NCBI gene	Acc:414735]
ENSBTAG00000020043	ARHGAP17	-1.36383	5.0955	1.10489e-05	0.00820735	Rho GTPase activating protein 17 [Source:VGNC Symbol	Acc:VGNC:26077]
ENSBTAG00000017866	CD36	-1.63907	6.98023	1.2873e-05	0.00859317	CD36 molecule [Source:NCBI gene	Acc:281052]
ENSBTAG00000020921	PRKCB	-3.18377	5.07258	1.36717e-05	0.00859317	protein kinase C beta [Source:VGNC Symbol	Acc:VGNC:33328]
ENSBTAG00000018473	MARCO	-4.87494	7.62478	1.64455e-05	0.00909027	macrophage receptor with collagenous structure [Source:VGNC Symbol	Acc:VGNC:31246]
ENSBTAG00000020984	RAPGEF4	-3.48922	2.6258	1.66876e-05	0.00909027	Rap guanine nucleotide exchange factor 4 [Source:VGNC Symbol	Acc:VGNC:33725]
ENSBTAG00000006307	HSD17B11	-1.59314	7.00425	1.81162e-05	0.0092517	hydroxysteroid 17-beta dehydrogenase 11 [Source:VGNC Symbol	Acc:VGNC:29970]
ENSBTAG00000007153	C1QA	-3.82953	10.295	2.21849e-05	0.0106631	complement C1q A chain [Source:VGNC Symbol	Acc:VGNC:26616]
ENSBTAG00000047621		-2.44491	5.82563	2.41253e-05	0.0109516
ENSBTAG00000024901		-3.96425	1.6249	4.05759e-05	0.0167479	CMRF35-like molecule 4 [Source:NCBI gene	Acc:509881]
ENSBTAG00000021574	TCF7L2	-1.25835	6.98947	4.09936e-05	0.0167479	transcription factor 7 like 2 [Source:VGNC Symbol	Acc:VGNC:55976]
ENSBTAG00000048856	C16H1orf115	-2.22752	5.76816	4.74221e-05	0.0184517	chromosome 16 C1orf115 homolog [Source:NCBI gene	Acc:618454]
ENSBTAG00000019251	EPB41L3	-1.64203	5.49582	5.97249e-05	0.020455	erythrocyte membrane protein band 4.1 like 3 [Source:VGNC Symbol	Acc:VGNC:28522]
ENSBTAG00000022514	CD5L	-4.05869	7.58644	6.03502e-05	0.020455	CD5 molecule like [Source:VGNC Symbol	Acc:VGNC:54903]
ENSBTAG00000015720	WWP1	-1.45759	6.20872	6.19965e-05	0.020455	WW domain containing E3 ubiquitin protein ligase 1 [Source:VGNC Symbol	Acc:VGNC:36978]
ENSBTAG00000002885	MSR1	-1.89082	6.34907	6.25842e-05	0.020455	macrophage scavenger receptor 1 [Source:VGNC Symbol	Acc:VGNC:31704]
ENSBTAG00000052397		-5.16012	1.11864	6.54848e-05	0.0205799	interleukin 32-like [Source:NCBI gene	Acc:100139916]
ENSBTAG00000013185	TIMD4	-3.77726	5.11014	7.3585e-05	0.0216816	T cell immunoglobulin and mucin domain containing 4 [Source:VGNC Symbol	Acc:VGNC:55313]
ENSBTAG00000015474	SRSF11	0.839592	8.04424	7.42974e-05	0.0216816	serine and arginine rich splicing factor 11 [Source:VGNC Symbol	Acc:VGNC:35299]
ENSBTAG00000054649		-2.20875	3.90025	8.29792e-05	0.0226663	GTPase	IMAP family member 4-like [Source:NCBI gene	Acc:768255]
ENSBTAG00000011196	C1QB	-3.75293	6.76835	8.322e-05	0.0226663	complement C1q B chain [Source:VGNC Symbol	Acc:VGNC:26617]
ENSBTAG00000010153	ANXA3	-1.30628	8.42378	0.000104878	0.0268956	annexin A3 [Source:VGNC Symbol	Acc:VGNC:25965]
ENSBTAG00000005534	ENO3	-3.1303	2.21007	0.000105331	0.0268956	enolase 3 [Source:VGNC Symbol	Acc:VGNC:28498]
ENSBTAG00000019967	RASA3	-1.3413	4.33007	0.000130735	0.0323707	RAS p21 protein activator 3 [Source:VGNC Symbol	Acc:VGNC:33737]
ENSBTAG00000020911	FNBP4	1.19873	6.79593	0.00013636	0.0323854	formin binding protein 4 [Source:VGNC Symbol	Acc:VGNC:54870]
ENSBTAG00000053581	SUCNR1	-2.91223	3.31404	0.000138721	0.0323854	succinate receptor 1 [Source:NCBI gene	Acc:539622]
ENSBTAG00000005221	WNK1	-0.994924	8.2094	0.000146463	0.0332429	WNK lysine deficient protein kinase 1 [Source:VGNC Symbol	Acc:VGNC:36949]
ENSBTAG00000039196		-5.26146	6.81801	0.000162648	0.0359188	C4b-binding protein alpha-like [Source:NCBI gene	Acc:510860]
ENSBTAG00000021141	CD8A	-3.10856	2.49767	0.000168465	0.0362244	CD8a molecule [Source:VGNC Symbol	Acc:VGNC:27052]
ENSBTAG00000010775	POGK	-1.32181	4.53542	0.000211247	0.044259	pogo transposable element derived with KRAB domain [Source:VGNC Symbol	Acc:VGNC:33107]
ENSBTAG00000054188	CMTM3	-1.55647	4.70642	0.000219991	0.0449387	CKLF like MARVEL transmembrane domain containing 3 [Source:NCBI gene	Acc:787512]

## Sheet: ll_v_ln_Tx_5
Differentially expressed genes in LL vs LN in group 5
Gene.stable.ID	Gene.name	logFC	AveExpr	P.Value	adj.P.Val	Gene.description
ENSBTAG00000038496	CR2	-5.144	5.97832	1.6886e-12	1.37975e-08	complement C3d receptor 2 [Source:VGNC Symbol	Acc:VGNC:27684]
ENSBTAG00000048353		-4.22839	5.5529	6.92772e-10	2.83032e-06
ENSBTAG00000043561	COX1	2.69535	12.7778	5.62505e-09	1.53208e-05	cytochrome c oxidase subunit I [Source:NCBI gene	Acc:3283879]
ENSBTAG00000004193	VEZF1	-1.30121	6.97803	2.50189e-08	5.11073e-05	vascular endothelial zinc finger 1 [Source:VGNC Symbol	Acc:VGNC:36788]
ENSBTAG00000010153	ANXA3	-1.72341	8.42378	8.5229e-07	0.00139281	annexin A3 [Source:VGNC Symbol	Acc:VGNC:25965]
ENSBTAG00000005280	ADA	-4.31257	6.80936	1.35859e-06	0.00185018	adenosine deaminase [Source:VGNC Symbol	Acc:VGNC:25600]
ENSBTAG00000007901		-3.81408	6.5892	2.5624e-06	0.00299105	adhesion G protein-coupled receptor E1 [Source:NCBI gene	Acc:508459]
ENSBTAG00000019251	EPB41L3	-1.92224	5.49582	4.35605e-06	0.00444916	erythrocyte membrane protein band 4.1 like 3 [Source:VGNC Symbol	Acc:VGNC:28522]
ENSBTAG00000001721	GYG1	-2.13521	5.66297	5.26694e-06	0.00478179	glycogenin 1 [Source:VGNC Symbol	Acc:VGNC:29728]
ENSBTAG00000005534	ENO3	-3.66833	2.21007	7.2389e-06	0.00591491	enolase 3 [Source:VGNC Symbol	Acc:VGNC:28498]
ENSBTAG00000017866	CD36	-1.67151	6.98023	8.50226e-06	0.00595133	CD36 molecule [Source:NCBI gene	Acc:281052]
ENSBTAG00000006307	HSD17B11	-1.64266	7.00425	9.24081e-06	0.00595133	hydroxysteroid 17-beta dehydrogenase 11 [Source:VGNC Symbol	Acc:VGNC:29970]
ENSBTAG00000018473	MARCO	-5.0469	7.62478	9.46853e-06	0.00595133	macrophage receptor with collagenous structure [Source:VGNC Symbol	Acc:VGNC:31246]
ENSBTAG00000015659	CIAO1	-1.25933	4.83622	1.07308e-05	0.00626295	cytosolic iron-sulfur assembly component 1 [Source:VGNC Symbol	Acc:VGNC:27356]
ENSBTAG00000007153	C1QA	-3.94533	10.295	1.21688e-05	0.00662873	complement C1q A chain [Source:VGNC Symbol	Acc:VGNC:26616]
ENSBTAG00000024901		-4.23592	1.6249	1.74976e-05	0.00893578	CMRF35-like molecule 4 [Source:NCBI gene	Acc:509881]
ENSBTAG00000020984	RAPGEF4	-3.46917	2.6258	1.96479e-05	0.00893612	Rap guanine nucleotide exchange factor 4 [Source:VGNC Symbol	Acc:VGNC:33725]
ENSBTAG00000006208	ADCY7	-1.39004	5.61754	1.96855e-05	0.00893612	adenylate cyclase 7 [Source:VGNC Symbol	Acc:VGNC:25648]
ENSBTAG00000003500	DCAF7	-1.13434	6.25085	2.5033e-05	0.0107655	DDB1 and CUL4 associated factor 7 [Source:VGNC Symbol	Acc:VGNC:27907]
ENSBTAG00000002770	TCN2	-1.22884	6.39028	3.16411e-05	0.012927	transcobalamin 2 [Source:VGNC Symbol	Acc:VGNC:35699]
ENSBTAG00000015043	MFNG	-1.95506	4.16065	3.43556e-05	0.0133676	MFNG O-fucosylpeptide 3-beta-N-acetylglucosaminyltransferase [Source:VGNC Symbol	Acc:VGNC:31429]
ENSBTAG00000047621		-2.36655	5.82563	3.78475e-05	0.0140569
ENSBTAG00000048856	C16H1orf115	-2.22872	5.76816	4.50015e-05	0.0148358	chromosome 16 C1orf115 homolog [Source:NCBI gene	Acc:618454]
ENSBTAG00000022514	CD5L	-4.13575	7.58644	4.52111e-05	0.0148358	CD5 molecule like [Source:VGNC Symbol	Acc:VGNC:54903]
ENSBTAG00000005221	WNK1	-1.07326	8.2094	4.53915e-05	0.0148358	WNK lysine deficient protein kinase 1 [Source:VGNC Symbol	Acc:VGNC:36949]
ENSBTAG00000021574	TCF7L2	-1.20319	6.98947	7.23067e-05	0.0227238	transcription factor 7 like 2 [Source:VGNC Symbol	Acc:VGNC:55976]
ENSBTAG00000013185	TIMD4	-3.81157	5.11014	7.90964e-05	0.0239369	T cell immunoglobulin and mucin domain containing 4 [Source:VGNC Symbol	Acc:VGNC:55313]
ENSBTAG00000011196	C1QB	-3.72693	6.76835	9.42689e-05	0.0275097	complement C1q B chain [Source:VGNC Symbol	Acc:VGNC:26617]
ENSBTAG00000002885	MSR1	-1.78684	6.34907	0.000131556	0.0358727	macrophage scavenger receptor 1 [Source:VGNC Symbol	Acc:VGNC:31704]
ENSBTAG00000049919	TFPI	-2.29263	4.56667	0.000131707	0.0358727	tissue factor pathway inhibitor [Source:NCBI gene	Acc:508763]
ENSBTAG00000002096	FCGR3A	-2.99207	5.53379	0.000166251	0.0428331	Fc fragment of IgG	low affinity IIIa	receptor (CD16a) [Source:NCBI gene	Acc:281766]
ENSBTAG00000023652	PROS1	-1.58066	4.59104	0.000169112	0.0428331	protein S [Source:VGNC Symbol	Acc:VGNC:49565]
ENSBTAG00000008792	RNASE6	-1.63285	6.63743	0.000172989	0.0428331	ribonuclease A family member k6 [Source:VGNC Symbol	Acc:VGNC:33999]
ENSBTAG00000020911	FNBP4	1.16146	6.79593	0.000187701	0.0438077	formin binding protein 4 [Source:VGNC Symbol	Acc:VGNC:54870]
ENSBTAG00000039196		-5.19009	6.81801	0.000193189	0.0438077	C4b-binding protein alpha-like [Source:NCBI gene	Acc:510860]
ENSBTAG00000003589	COMMD3	-1.09056	6.25496	0.000193933	0.0438077	COMM domain containing 3 [Source:VGNC Symbol	Acc:VGNC:27584]
ENSBTAG00000012212	CYP26B1	-3.32399	2.33703	0.000202217	0.0438077	cytochrome P450	family 26	subfamily B	polypeptide 1 [Source:NCBI gene	Acc:540868]
ENSBTAG00000020921	PRKCB	-2.6278	5.07258	0.000203732	0.0438077	protein kinase C beta [Source:VGNC Symbol	Acc:VGNC:33328]
ENSBTAG00000007421	CDH5	-2.04404	5.93237	0.00021406	0.0448482	cadherin 5 [Source:NCBI gene	Acc:414735]
ENSBTAG00000015720	WWP1	-1.31586	6.20872	0.000228955	0.0456909	WW domain containing E3 ubiquitin protein ligase 1 [Source:VGNC Symbol	Acc:VGNC:36978]
ENSBTAG00000028359	RF00012	2.41434	7.24225	0.000229265	0.0456909
ENSBTAG00000014220		-3.99505	1.68842	0.000255308	0.0494706	CD36 molecule (thrombospondin receptor) [Source:NCBI gene	Acc:518526]
ENSBTAG00000005923	ABTB2	-2.95315	2.33515	0.00026034	0.0494706	ankyrin repeat and BTB domain containing 2 [Source:VGNC Symbol	Acc:VGNC:25516]
ENSBTAG00000021141	CD8A	-2.99721	2.49767	0.000278309	0.0495765	CD8a molecule [Source:VGNC Symbol	Acc:VGNC:27052]
ENSBTAG00000005773	PGM2	-1.40269	7.15734	0.000278963	0.0495765	phosphoglucomutase 2 [Source:VGNC Symbol	Acc:VGNC:32794]
ENSBTAG00000018513	FHL1	-1.85087	5.00312	0.000279099	0.0495765	four and a half LIM domains 1 [Source:VGNC Symbol	Acc:VGNC:28999]
ENSBTAG00000003166	AXL	-1.65651	5.39861	0.000293334	0.0499825	AXL receptor tyrosine kinase [Source:VGNC Symbol	Acc:VGNC:26366]
ENSBTAG00000002716	NOL10	1.73759	6.99149	0.000293619	0.0499825	nucleolar protein 10 [Source:VGNC Symbol	Acc:VGNC:32154]

## Sheet: ll_v_ln_Tx_6
Differentially expressed genes in LL vs LN in group 6
Gene.stable.ID	Gene.name	logFC	AveExpr	P.Value	adj.P.Val	Gene.description
ENSBTAG00000038496	CR2	-4.622	5.97832	6.69043e-11	5.46675e-07	complement C3d receptor 2 [Source:VGNC Symbol	Acc:VGNC:27684]
ENSBTAG00000048353		-3.8444	5.5529	1.03353e-08	4.2225e-05
ENSBTAG00000006208	ADCY7	-1.78068	5.61754	2.88924e-07	0.000736297	adenylate cyclase 7 [Source:VGNC Symbol	Acc:VGNC:25648]
ENSBTAG00000006307	HSD17B11	-1.98791	7.00425	3.60444e-07	0.000736297	hydroxysteroid 17-beta dehydrogenase 11 [Source:VGNC Symbol	Acc:VGNC:29970]
ENSBTAG00000043561	COX1	2.19605	12.7778	1.03088e-06	0.00168467	cytochrome c oxidase subunit I [Source:NCBI gene	Acc:3283879]
ENSBTAG00000007901		-3.98425	6.5892	1.30258e-06	0.0017739	adhesion G protein-coupled receptor E1 [Source:NCBI gene	Acc:508459]
ENSBTAG00000002885	MSR1	-2.35072	6.34907	1.95754e-06	0.00204616	macrophage scavenger receptor 1 [Source:VGNC Symbol	Acc:VGNC:31704]
ENSBTAG00000005280	ADA	-4.25567	6.80936	2.00334e-06	0.00204616	adenosine deaminase [Source:VGNC Symbol	Acc:VGNC:25600]
ENSBTAG00000004193	VEZF1	-1.05507	6.97803	3.59965e-06	0.00326808	vascular endothelial zinc finger 1 [Source:VGNC Symbol	Acc:VGNC:36788]
ENSBTAG00000047621		-2.72475	5.82563	4.44719e-06	0.0036338
ENSBTAG00000005534	ENO3	-3.45335	2.21007	1.44651e-05	0.010745	enolase 3 [Source:VGNC Symbol	Acc:VGNC:28498]
ENSBTAG00000024901		-4.06235	1.6249	2.27436e-05	0.0140582	CMRF35-like molecule 4 [Source:NCBI gene	Acc:509881]
ENSBTAG00000017866	CD36	-1.60269	6.98023	2.38722e-05	0.0140582	CD36 molecule [Source:NCBI gene	Acc:281052]
ENSBTAG00000054188	CMTM3	-1.84102	4.70642	2.4087e-05	0.0140582	CKLF like MARVEL transmembrane domain containing 3 [Source:NCBI gene	Acc:787512]
ENSBTAG00000010498	SLC40A1	-2.51171	5.82072	3.79774e-05	0.0206876	solute carrier family 40 member 1 [Source:VGNC Symbol	Acc:VGNC:34872]
ENSBTAG00000001712	CMTM7	-2.10032	4.86507	4.06124e-05	0.0207402	CKLF like MARVEL transmembrane domain containing 7 [Source:VGNC Symbol	Acc:VGNC:27487]
ENSBTAG00000028359	RF00012	2.74637	7.24225	5.08765e-05	0.0243454
ENSBTAG00000018473	MARCO	-4.57716	7.62478	5.36309e-05	0.0243454	macrophage receptor with collagenous structure [Source:VGNC Symbol	Acc:VGNC:31246]
ENSBTAG00000007153	C1QA	-3.60019	10.295	7.25774e-05	0.0290738	complement C1q A chain [Source:VGNC Symbol	Acc:VGNC:26616]
ENSBTAG00000023652	PROS1	-1.73197	4.59104	7.27218e-05	0.0290738	protein S [Source:VGNC Symbol	Acc:VGNC:49565]
ENSBTAG00000008792	RNASE6	-1.76601	6.63743	7.47216e-05	0.0290738	ribonuclease A family member k6 [Source:VGNC Symbol	Acc:VGNC:33999]
ENSBTAG00000013185	TIMD4	-3.77681	5.11014	8.03934e-05	0.0298589	T cell immunoglobulin and mucin domain containing 4 [Source:VGNC Symbol	Acc:VGNC:55313]
ENSBTAG00000019251	EPB41L3	-1.62366	5.49582	8.84597e-05	0.0314263	erythrocyte membrane protein band 4.1 like 3 [Source:VGNC Symbol	Acc:VGNC:28522]
ENSBTAG00000003166	AXL	-1.82955	5.39861	9.44286e-05	0.0316699	AXL receptor tyrosine kinase [Source:VGNC Symbol	Acc:VGNC:26366]
ENSBTAG00000014220		-4.16965	1.68842	9.87728e-05	0.0316699	CD36 molecule (thrombospondin receptor) [Source:NCBI gene	Acc:518526]
ENSBTAG00000005408	CLK1	1.65186	7.32461	0.000100773	0.0316699	CDC like kinase 1 [Source:VGNC Symbol	Acc:VGNC:27448]
ENSBTAG00000003994	IGFBP3	2.38521	5.53818	0.000106143	0.0317091	insulin like growth factor binding protein 3 [Source:VGNC Symbol	Acc:VGNC:30085]
ENSBTAG00000011007	TTYH2	-2.59955	2.79998	0.000108659	0.0317091	tweety family member 2 [Source:VGNC Symbol	Acc:VGNC:36501]
ENSBTAG00000020911	FNBP4	1.23014	6.79593	0.00012185	0.0343324	formin binding protein 4 [Source:VGNC Symbol	Acc:VGNC:54870]
ENSBTAG00000016874	DNAJB1	2.95312	7.64722	0.00013943	0.0379761	DnaJ heat shock protein family (Hsp40) member B1 [Source:NCBI gene	Acc:538426]
ENSBTAG00000012317	PNP	-1.86642	6.28247	0.000162541	0.0415178	purine nucleoside phosphorylase [Source:NCBI gene	Acc:493724]
ENSBTAG00000006360	CD180	-3.93095	4.10991	0.000164481	0.0415178	CD180 molecule [Source:VGNC Symbol	Acc:VGNC:52748]
ENSBTAG00000011196	C1QB	-3.58809	6.76835	0.000167677	0.0415178	complement C1q B chain [Source:VGNC Symbol	Acc:VGNC:26617]
ENSBTAG00000012519	XDH	-1.42726	6.36218	0.000180548	0.0433898	xanthine dehydrogenase [Source:VGNC Symbol	Acc:VGNC:36984]
ENSBTAG00000010275	WASHC5	-1.23331	5.50013	0.000194155	0.0441801	WASH complex subunit 5 [Source:VGNC Symbol	Acc:VGNC:36869]
ENSBTAG00000020921	PRKCB	-2.654	5.07258	0.000199185	0.0441801	protein kinase C beta [Source:VGNC Symbol	Acc:VGNC:33328]
ENSBTAG00000022514	CD5L	-3.75959	7.58644	0.000200057	0.0441801	CD5 molecule like [Source:VGNC Symbol	Acc:VGNC:54903]
ENSBTAG00000015474	SRSF11	0.787996	8.04424	0.000219027	0.0461515	serine and arginine rich splicing factor 11 [Source:VGNC Symbol	Acc:VGNC:35299]
ENSBTAG00000020043	ARHGAP17	-1.12968	5.0955	0.000220532	0.0461515	Rho GTPase activating protein 17 [Source:VGNC Symbol	Acc:VGNC:26077]
ENSBTAG00000011819	PHF14	1.36592	4.44281	0.000225928	0.0461515	PHD finger protein 14 [Source:VGNC Symbol	Acc:VGNC:32816]
ENSBTAG00000039196		-5.09387	6.81801	0.00024175	0.0481789	C4b-binding protein alpha-like [Source:NCBI gene	Acc:510860]
