# Supplementary material for: Analysis of lung transcriptome in calves infected with Bovine Respiratory Syncytial Virus and treated with antiviral and/or cyclooxygenase inhibitor
Source: PLoS One. 2021 Feb 18;16(2):e0246695. doi: 10.1371/journal.pone.0246695 (PMC7891793; doi:10.1371/journal.pone.0246695)
Supplement: S2 File — (XLSX) [file pone.0246695.s004.xlsx]

## Sheet: Sheet1
Lists of differentially expressed genes that were unique for the certain treatment groups
Gene ID	Gene name	Gene description
Unique for group 3 in the comparison of groups 1-2-3
ENSBTAG00000003994	IGFBP3	insulin like growth factor binding protein 3
ENSBTAG00000020911	FNBP4	formin binding protein 4
ENSBTAG00000012212	CYP26B1	cytochrome P450, family 26, subfamily B, polypeptide 1
ENSBTAG00000010204	PCMT1	protein-L-isoaspartate (D-aspartate) O-methyltransferase
ENSBTAG00000019883	IST1	IST1, ESCRT-III associated factor
ENSBTAG00000013118	CD86	CD86 molecule
ENSBTAG00000004950	BRB	brain ribonuclease
ENSBTAG00000012519	XDH	xanthine dehydrogenase
ENSBTAG00000016874	DNAJB1	DnaJ heat shock protein family (Hsp40) member B1
ENSBTAG00000005408	CLK1	CDC like kinase 1
ENSBTAG00000011196	C1QB	complement C1q B chain
ENSBTAG00000021048	ADM	adrenomedullin
ENSBTAG00000020043	ARHGAP17	Rho GTPase activating protein 17
ENSBTAG00000018588	TMBIM6	transmembrane BAX inhibitor motif containing 6
ENSBTAG00000001186	SH2D4A	SH2 domain containing 4A
ENSBTAG00000008792	RNASE6	ribonuclease A family member k6
ENSBTAG00000039196	LOC510860	C4b-binding protein alpha-like
ENSBTAG00000006812	FAM181B	family with sequence similarity 181 member B
ENSBTAG00000011819	PHF14	PHD finger protein 14
ENSBTAG00000020958	LRRC8D	leucine rich repeat containing 8 family member D
ENSBTAG00000019376	FNDC3B	fibronectin type III domain containing 3B
ENSBTAG00000015043	MFNG	MFNG O-fucosylpeptide 3-beta-N-acetylglucosaminyltransferase
ENSBTAG00000016140
ENSBTAG00000054188
ENSBTAG00000028359
ENSBTAG00000053581
Unique for group 3 in the comparison of groups 1-3-6
ENSBTAG00000020984	RAPGEF4	Rap guanine nucleotide exchange factor 4
ENSBTAG00000021574	TCF7L2	transcription factor 7 like 2
ENSBTAG00000007421	CDH5	Cadherin 5
ENSBTAG00000012212	CYP26B1	cytochrome P450, family 26, subfamily B, polypeptide 1
ENSBTAG00000010204	PCMT1	protein-L-isoaspartate (D-aspartate) O-methyltransferase
ENSBTAG00000019883	IST1	IST1, ESCRT-III associated factor
ENSBTAG00000013118	CD86	CD86 molecule
ENSBTAG00000004950	BRB	brain ribonuclease
ENSBTAG00000010153	ANXA3	annexin A3
ENSBTAG00000021048	ADM	adrenomedullin
ENSBTAG00000018588	TMBIM6	transmembrane BAX inhibitor motif containing 6
ENSBTAG00000001186	SH2D4A	SH2 domain containing 4A
ENSBTAG00000006420	BMPR2	bone morphogenetic protein receptor type 2
ENSBTAG00000006812	FAM181B	family with sequence similarity 181 member B
ENSBTAG00000019376	FNDC3B	fibronectin type III domain containing 3B
ENSBTAG00000020958	LRRC8D	leucine rich repeat containing 8 family member D
ENSBTAG00000015043	MFNG	MFNG O-fucosylpeptide 3-beta-N-acetylglucosaminyltransferase
ENSBTAG00000053581
ENSBTAG00000016140
Unique for group 3 in the comparison of groups 2-3-5
ENSBTAG00000015474	SRSF11	serine and arginine rich splicing factor 11
ENSBTAG00000003994	IGFBP3	insulin like growth factor binding protein 3
ENSBTAG00000010204	PCMT1	protein-L-isoaspartate (D-aspartate) O-methyltransferase
ENSBTAG00000019883	IST1	IST1, ESCRT-III associated factor
ENSBTAG00000013118	CD86	CD86 molecule
ENSBTAG00000004950	BRB	brain ribonuclease
ENSBTAG00000012519	XDH	xanthine dehydrogenase
ENSBTAG00000016874	DNAJB1	DnaJ heat shock protein family (Hsp40) member B1
ENSBTAG00000005408	CLK1	CDC like kinase 1
ENSBTAG00000021048	ADM	adrenomedullin
ENSBTAG00000020043	ARHGAP17	Rho GTPase activating protein 17
ENSBTAG00000018588	TMBIM6	transmembrane BAX inhibitor motif containing 6
ENSBTAG00000001186	SH2D4A	SH2 domain containing 4A
ENSBTAG00000006812	FAM181B	family with sequence similarity 181 member B
ENSBTAG00000011819	PHF14	PHD finger protein 14
ENSBTAG00000019376	FNDC3B	fibronectin type III domain containing 3B
ENSBTAG00000020958	LRRC8D	leucine rich repeat containing 8 family member D
ENSBTAG00000054188
ENSBTAG00000053581
ENSBTAG00000016140
Unique for group 5 in the comparison of groups 2-3-5
ENSBTAG00000005923	ABTB2	ankyrin repeat and BTB domain containing 2
ENSBTAG00000003589	COMMD3	COMM domain containing 3
ENSBTAG00000002770	TCN2	Transcobalamin 2
ENSBTAG00000005773	PGM2	Phosphoglucomutase 2
ENSBTAG00000021141	CD8A	CD8a molecule
ENSBTAG00000018513	FHL1	four and a half LIM domains 1
ENSBTAG00000005221	WNK1	WNK lysine deficient protein kinase 1
ENSBTAG00000003500	DCAF7	DDB1 and CUL4 associated factor 7
ENSBTAG00000049919
Unique for group 6 in the comparison of groups 1-3-6
ENSBTAG00000001712	CMTM7	CKLF like MARVEL transmembrane domain containing 7
ENSBTAG00000010275	KIAA0196	KIAA0196 ortholog
ENSBTAG00000011007	TTYH2	tweety family member 2
ENSBTAG00000012317	PNP	purine nucleoside phosphorylase
ENSBTAG00000006360	CD180	CD180 molecule
ENSBTAG00000014220
