# Supplementary material for: Analysis of lung transcriptome in calves infected with Bovine Respiratory Syncytial Virus and treated with antiviral and/or cyclooxygenase inhibitor
Source: PLoS One. 2021 Feb 18;16(2):e0246695. doi: 10.1371/journal.pone.0246695 (PMC7891793; doi:10.1371/journal.pone.0246695)
Supplement: S3 File — (XLSX) [file pone.0246695.s005.xlsx]

## Sheet: ClueGO Results
Result of GO enrichment analysis of differentially expressed genes in the comparison of lung lesions of groups 6 and 2
GO ID	GO Term	Ontology Source	Term PValue	Term P Value Corrected with Bonferroni step down	GOLevels	% Associated Genes	Nr. Genes	Associated Genes Found
GO:0045741	positive regulation of epidermal growth factor-activated receptor activity	GO_BiologicalProcess-EBI-UniProt-GOA-ACAP-ARAP_19.05.2020_00h00	0.000677148	0.00474004	[5, 6, 7, 8, 9, 10, 11, 12, 13, 14]	20	2	[AREG, EREG]
GO:0098659	inorganic cation import across plasma membrane	GO_BiologicalProcess-EBI-UniProt-GOA-ACAP-ARAP_19.05.2020_00h00	0.00323817	0.00647635	[5, 6, 7, 8]	4	3	[KCNJ15, RAMP3, SLC39A8]
GO:0006590	thyroid hormone generation	GO_BiologicalProcess-EBI-UniProt-GOA-ACAP-ARAP_19.05.2020_00h00	0.00225593	0.00902372	[4, 5, 6]	11.1111	2	[CTSK, GATA3]
GO:0006882	cellular zinc ion homeostasis	GO_BiologicalProcess-EBI-UniProt-GOA-ACAP-ARAP_19.05.2020_00h00	0.00543385	0.00543385	[7, 8, 9, 10]	7.14286	2	[SLC30A7, SLC39A8]
GO:0010739	positive regulation of protein kinase A signaling	GO_BiologicalProcess-EBI-UniProt-GOA-ACAP-ARAP_19.05.2020_00h00	0.000318426	0.00254741	[5, 6, 7, 8]	28.5714	2	[AKAP12, RAMP3]
GO:0030317	flagellated sperm motility	GO_BiologicalProcess-EBI-UniProt-GOA-ACAP-ARAP_19.05.2020_00h00	1.06506e-05	0.000127808	[3, 4, 5, 6]	6.75676	5	[CCDC39, CCDC40, CFAP43, LRRC6, SPEF2]
GO:0060294	cilium movement involved in cell motility	GO_BiologicalProcess-EBI-UniProt-GOA-ACAP-ARAP_19.05.2020_00h00	0.00278729	0.00836186	[5, 6]	10	2	[CFAP43, RSPH4A]
GO:0007288	sperm axoneme assembly	GO_BiologicalProcess-EBI-UniProt-GOA-ACAP-ARAP_19.05.2020_00h00	0.000988107	0.00592864	[3, 4, 5, 6, 7, 8, 9, 10]	16.6667	2	[CFAP43, SPEF2]
GO:0007018	microtubule-based movement	GO_BiologicalProcess-EBI-UniProt-GOA-ACAP-ARAP_19.05.2020_00h00	1.16296e-10	2.09332e-09	[3]	5.06329	12	[CCDC39, CCDC40, CCDC65, CFAP43, DNAH12, DNAH9, KIF27, LOC534832, LRRC6, RSPH4A, SPAG17, WDR78]
GO:0099111	microtubule-based transport	GO_BiologicalProcess-EBI-UniProt-GOA-ACAP-ARAP_19.05.2020_00h00	1.84095e-05	0.000202504	[4]	4.28571	6	[CCDC39, CCDC40, KIF27, LOC534832, LRRC6, SPAG17]
GO:0030317	flagellated sperm motility	GO_BiologicalProcess-EBI-UniProt-GOA-ACAP-ARAP_19.05.2020_00h00	1.06506e-05	0.000127808	[3, 4, 5, 6]	6.75676	5	[CCDC39, CCDC40, CFAP43, LRRC6, SPEF2]
GO:0060285	cilium-dependent cell motility	GO_BiologicalProcess-EBI-UniProt-GOA-ACAP-ARAP_19.05.2020_00h00	7.11093e-08	1.13775e-06	[4, 5]	7.6087	7	[CCDC39, CCDC40, CCDC65, CFAP43, LRRC6, RSPH4A, SPEF2]
GO:0090660	cerebrospinal fluid circulation	GO_BiologicalProcess-EBI-UniProt-GOA-ACAP-ARAP_19.05.2020_00h00	0.000152407	0.00137166	[4, 6]	40	2	[CCDC39, LRRC6]
GO:0001578	microtubule bundle formation	GO_BiologicalProcess-EBI-UniProt-GOA-ACAP-ARAP_19.05.2020_00h00	1.06534e-12	2.02415e-11	[4, 7]	11.7647	10	[CCDC39, CCDC40, CCDC65, CFAP43, LRRC6, MAP2, RSPH1, RSPH4A, SPAG17, SPEF2]
GO:0003352	regulation of cilium movement	GO_BiologicalProcess-EBI-UniProt-GOA-ACAP-ARAP_19.05.2020_00h00	5.05178e-07	7.57767e-06	[5, 6]	23.5294	4	[CCDC39, CCDC40, CCDC65, RSPH4A]
GO:0003356	regulation of cilium beat frequency	GO_BiologicalProcess-EBI-UniProt-GOA-ACAP-ARAP_19.05.2020_00h00	0.0011648	0.00582398	[6, 7]	15.3846	2	[CCDC39, CCDC40]
GO:0007288	sperm axoneme assembly	GO_BiologicalProcess-EBI-UniProt-GOA-ACAP-ARAP_19.05.2020_00h00	0.000988107	0.00592864	[3, 4, 5, 6, 7, 8, 9, 10]	16.6667	2	[CFAP43, SPEF2]
GO:0060271	cilium assembly	GO_BiologicalProcess-EBI-UniProt-GOA-ACAP-ARAP_19.05.2020_00h00	3.23928e-10	5.50678e-09	[6, 7]	4.6332	12	[CCDC113, CCDC39, CCDC40, CCDC65, CFAP43, KIF27, LRRC6, MNS1, RSPH1, RSPH4A, SPAG17, SPEF2]
GO:0060287	epithelial cilium movement involved in determination of left/right asymmetry	GO_BiologicalProcess-EBI-UniProt-GOA-ACAP-ARAP_19.05.2020_00h00	5.83705e-07	8.17187e-06	[6, 7, 8]	60	3	[CCDC39, CCDC40, LRRC6]
GO:0044458	motile cilium assembly	GO_BiologicalProcess-EBI-UniProt-GOA-ACAP-ARAP_19.05.2020_00h00	6.37875e-05	0.000637875	[7, 8]	15	3	[CCDC39, CCDC40, LRRC6]
GO:0070286	axonemal dynein complex assembly	GO_BiologicalProcess-EBI-UniProt-GOA-ACAP-ARAP_19.05.2020_00h00	3.61668e-06	4.70168e-05	[6, 7, 8, 9]	14.8148	4	[CCDC39, CCDC40, CCDC65, LRRC6]
