# Supplementary material for: Analysis of lung transcriptome in calves infected with Bovine Respiratory Syncytial Virus and treated with antiviral and/or cyclooxygenase inhibitor
Source: PLoS One. 2021 Feb 18;16(2):e0246695. doi: 10.1371/journal.pone.0246695 (PMC7891793; doi:10.1371/journal.pone.0246695)
Supplement: S4 File — (XLSX) [file pone.0246695.s006.xlsx]

## Sheet: Tx_6_v_2_ll
Differential gene expression in LL in group 6 compared with LL in group 2 (genes with adjusted P>0.05 not shown)
Gene.stable.ID	Gene.name	logFC	AveExpr	P.Value	adj.P.Val	Gene.description
ENSBTAG00000014144	CCDC113	2.94305	3.12959	2.73472e-07	0.00215414	coiled-coil domain containing 113 [Source:VGNC Symbol;Acc:VGNC:26835]
ENSBTAG00000023529	SPEF2	2.28034	3.61478	2.73031e-06	0.0107533	sperm flagellar 2 [Source:VGNC Symbol;Acc:VGNC:35202]
ENSBTAG00000000524	CSTB	-1.72919	8.08059	4.23763e-06	0.0111266	cystatin B (stefin B) [Source:NCBI gene;Acc:512805]
ENSBTAG00000020704	RAMP3	1.78489	4.99905	1.05904e-05	0.0182125	receptor activity modifying protein 3 [Source:VGNC Symbol;Acc:VGNC:33708]
ENSBTAG00000027900	LRRIQ1	2.13567	4.74599	1.30511e-05	0.0182125	leucine rich repeats and IQ motif containing 1 [Source:VGNC Symbol;Acc:VGNC:56221]
ENSBTAG00000011883	ARL1	-1.02256	5.62863	1.38727e-05	0.0182125	ADP ribosylation factor like GTPase 1 [Source:VGNC Symbol;Acc:VGNC:26135]
ENSBTAG00000000973	KCNJ15	-1.65251	6.61668	1.7969e-05	0.0187932	potassium voltage-gated channel subfamily J member 15 [Source:VGNC Symbol;Acc:VGNC:30458]
ENSBTAG00000006995	SPTBN1	1.17865	9.62435	2.81452e-05	0.0187932	spectrin beta, non-erythrocytic 1 [Source:VGNC Symbol;Acc:VGNC:35253]
ENSBTAG00000002075	MME	1.39761	5.45051	2.85607e-05	0.0187932	membrane metalloendopeptidase [Source:VGNC Symbol;Acc:VGNC:31514]
ENSBTAG00000004099	CCDC170	2.25147	2.77074	3.05863e-05	0.0187932	coiled-coil domain containing 170 [Source:VGNC Symbol;Acc:VGNC:26867]
ENSBTAG00000014464	SEC14L3	2.498	4.94543	3.17291e-05	0.0187932	SEC14 like lipid binding 3 [Source:VGNC Symbol;Acc:VGNC:53918]
ENSBTAG00000021842	FCGR2B	-2.96834	5.2261	3.31298e-05	0.0187932	Fc fragment of IgG receptor IIb [Source:NCBI gene;Acc:282229]
ENSBTAG00000049093	PHGR1	2.66259	3.43967	3.40414e-05	0.0187932	proline/histidine/glycine-rich 1 [Source:NCBI gene;Acc:787749]
ENSBTAG00000008693	EFCAB1	2.66556	3.09535	3.41193e-05	0.0187932	EF-hand calcium binding domain 1 [Source:VGNC Symbol;Acc:VGNC:28339]
ENSBTAG00000018106	SPATA18	2.31918	3.96647	3.63148e-05	0.0187932	spermatogenesis associated 18 [Source:VGNC Symbol;Acc:VGNC:35176]
ENSBTAG00000011976	CYP4B1	1.9436	8.97855	3.82697e-05	0.0187932	cytochrome P450, family 4, subfamily B, polypeptide 1 [Source:NCBI gene;Acc:540149]
ENSBTAG00000016854	AK7	2.15842	3.93816	4.05592e-05	0.0187932	adenylate kinase 7 [Source:VGNC Symbol;Acc:VGNC:25776]
ENSBTAG00000017243	GATA3	1.41547	4.44792	4.44816e-05	0.0194656	GATA binding protein 3 [Source:VGNC Symbol;Acc:VGNC:29267]
ENSBTAG00000017741	HACD4	-1.47628	4.07999	5.12174e-05	0.0212336	3-hydroxyacyl-CoA dehydratase 4 [Source:NCBI gene;Acc:618814]
ENSBTAG00000037555	FAM183A	2.22934	2.93303	5.55439e-05	0.021876	family with sequence similarity 183 member A [Source:NCBI gene;Acc:782130]
ENSBTAG00000011001	ERG	1.31777	4.63497	6.81388e-05	0.023632	ETS transcription factor ERG [Source:VGNC Symbol;Acc:VGNC:50174]
ENSBTAG00000002716	NOL10	-1.04614	7.91931	6.97106e-05	0.023632	nucleolar protein 10 [Source:VGNC Symbol;Acc:VGNC:32154]
ENSBTAG00000040449	C15H11orf97	2.69141	1.57017	7.15792e-05	0.023632	chromosome 15 C11orf97 homolog [Source:VGNC Symbol;Acc:VGNC:52637]
ENSBTAG00000011910	STK33	2.19362	4.02643	7.20031e-05	0.023632	serine/threonine kinase 33 [Source:VGNC Symbol;Acc:VGNC:35396]
ENSBTAG00000006069	CAPS	2.49742	3.08672	7.77632e-05	0.0241044	calcyphosine [Source:VGNC Symbol;Acc:VGNC:26753]
ENSBTAG00000001969	CCDC39	1.71482	4.8561	7.95627e-05	0.0241044	coiled-coil domain containing 39 [Source:VGNC Symbol;Acc:VGNC:50106]
ENSBTAG00000013078	DNAH11	2.38772	2.68521	8.79194e-05	0.0256497	dynein heavy chain 11, axonemal [Source:NCBI gene;Acc:104968411]
ENSBTAG00000020829	PTPRK	1.07737	4.35767	9.59306e-05	0.0269873	protein tyrosine phosphatase, receptor type K [Source:VGNC Symbol;Acc:VGNC:33552]
ENSBTAG00000020468	MICU3	1.52051	3.00794	0.000102366	0.02704	mitochondrial calcium uptake family member 3 [Source:VGNC Symbol;Acc:VGNC:31463]
ENSBTAG00000018134	AREG	-2.39933	5.501	0.000108385	0.02704	amphiregulin [Source:VGNC Symbol;Acc:VGNC:50208]
ENSBTAG00000002880	SORBS1	1.66648	3.66741	0.000110844	0.02704	sorbin and SH3 domain containing 1 [Source:VGNC Symbol;Acc:VGNC:55972]
ENSBTAG00000015825	CCDC65	2.34303	2.76902	0.000113791	0.02704	coiled-coil domain containing 65 [Source:VGNC Symbol;Acc:VGNC:26908]
ENSBTAG00000013698	TTC25	1.80334	2.36872	0.000114446	0.02704	tetratricopeptide repeat domain 25 [Source:VGNC Symbol;Acc:VGNC:36464]
ENSBTAG00000015214	CA3	1.30718	9.72903	0.000116714	0.02704	carbonic anhydrase 3 [Source:VGNC Symbol;Acc:VGNC:26653]
ENSBTAG00000005908	RSPH10B	1.64608	3.65199	0.000121305	0.0273005	radial spoke head 10 homolog B (Chlamydomonas) [Source:NCBI gene;Acc:510922]
ENSBTAG00000009341	CCDC146	1.95619	4.55262	0.0001284	0.0274072	coiled-coil domain containing 146 [Source:VGNC Symbol;Acc:VGNC:26854]
ENSBTAG00000015988	MYH11	1.27607	6.19615	0.000128738	0.0274072	myosin heavy chain 11 [Source:VGNC Symbol;Acc:VGNC:31795]
ENSBTAG00000009336	LXN	-1.39133	5.03943	0.000133059	0.0275818	latexin [Source:VGNC Symbol;Acc:VGNC:31087]
ENSBTAG00000021284	RSPH1	1.95661	3.41141	0.00015952	0.0320301	radial spoke head 1 homolog [Source:VGNC Symbol;Acc:VGNC:34182]
ENSBTAG00000014455	PDZD2	1.98744	3.8551	0.000162651	0.0320301	PDZ domain containing 2 [Source:VGNC Symbol;Acc:VGNC:32725]
ENSBTAG00000010153	ANXA3	0.813905	7.86406	0.000169072	0.0324824	annexin A3 [Source:VGNC Symbol;Acc:VGNC:25965]
ENSBTAG00000042475	RF00092	2.31477	2.80969	0.000173742	0.0325849	small nucleolar RNA, H/ACA box 63 [Source:HGNC Symbol;Acc:HGNC:10106]
ENSBTAG00000000271	MNS1	1.44582	4.62131	0.000178618	0.0327204	meiosis specific nuclear structural 1 [Source:VGNC Symbol;Acc:VGNC:31539]
ENSBTAG00000031679	HSD17B13	1.80197	7.70373	0.000197055	0.0346901	hydroxysteroid 17-beta dehydrogenase 13 [Source:VGNC Symbol;Acc:VGNC:29971]
ENSBTAG00000002972	CASC1	1.68453	4.58193	0.000206985	0.0346901	cancer susceptibility 1 [Source:NCBI gene;Acc:526444]
ENSBTAG00000034657		-2.51295	2.45939	0.000209883	0.0346901	myelin and lymphocyte protein [Source:NCBI gene;Acc:617833]
ENSBTAG00000021706	TBX3	1.73539	3.18294	0.000213223	0.0346901	T-box 3 [Source:VGNC Symbol;Acc:VGNC:53924]
ENSBTAG00000010548	LRRC6	1.81983	3.48613	0.000217818	0.0346901	leucine rich repeat containing 6 [Source:VGNC Symbol;Acc:VGNC:53865]
ENSBTAG00000048856	C16H1orf115	1.57628	5.09054	0.000217989	0.0346901	chromosome 16 C1orf115 homolog [Source:NCBI gene;Acc:618454]
ENSBTAG00000037799		1.31356	6.60147	0.000220199	0.0346901	apolipoprotein L, 3-like [Source:NCBI gene;Acc:515697]
ENSBTAG00000014574	CFAP43	1.84906	4.04374	0.00023404	0.0349425	cilia and flagella associated protein 43 [Source:VGNC Symbol;Acc:VGNC:27243]
ENSBTAG00000018130	MAP2	1.03292	6.979	0.000237136	0.0349425	microtubule associated protein 2 [Source:VGNC Symbol;Acc:VGNC:31182]
ENSBTAG00000009517	DBI	-1.02961	8.90193	0.000240443	0.0349425	diazepam binding inhibitor, acyl-CoA binding protein [Source:VGNC Symbol;Acc:VGNC:27889]
ENSBTAG00000030973	TUBA1D	2.08875	4.79173	0.000240788	0.0349425	tubulin, alpha 3d [Source:NCBI gene;Acc:535605]
ENSBTAG00000019217	KIF13A	1.20032	4.25152	0.000243981	0.0349425	kinesin family member 13A [Source:VGNC Symbol;Acc:VGNC:54226]
ENSBTAG00000032591	CTHRC1	-3.54466	0.947679	0.000262741	0.0364053	collagen triple helix repeat containing 1 [Source:VGNC Symbol;Acc:VGNC:27796]
ENSBTAG00000020436	KIF27	1.05236	5.82342	0.000263438	0.0364053	kinesin family member 27 [Source:VGNC Symbol;Acc:VGNC:30598]
ENSBTAG00000019027	SLC30A7	-0.861515	5.03682	0.000277497	0.0371651	solute carrier family 30 member 7 [Source:VGNC Symbol;Acc:VGNC:34811]
ENSBTAG00000014471	PALM2	1.47113	7.77829	0.000278372	0.0371651	paralemmin 2 [Source:NCBI gene;Acc:100532750]
ENSBTAG00000004440	SLC15A1	-2.60059	4.09379	0.000296558	0.0371658	solute carrier family 15 member 1 [Source:VGNC Symbol;Acc:VGNC:34679]
ENSBTAG00000001080	SPAG17	2.96651	2.61984	0.000302722	0.0371658	sperm associated antigen 17 [Source:VGNC Symbol;Acc:VGNC:35165]
ENSBTAG00000019309		1.29444	3.99928	0.000304899	0.0371658
ENSBTAG00000005359	TGFB2	1.34696	6.13821	0.00030729	0.0371658	transforming growth factor beta 2 [Source:VGNC Symbol;Acc:VGNC:35802]
ENSBTAG00000011890	RSPH4A	2.17464	3.39496	0.000315945	0.0371658	radial spoke head component 4A [Source:VGNC Symbol;Acc:VGNC:34185]
ENSBTAG00000002900		-1.30824	4.77748	0.000318465	0.0371658
ENSBTAG00000019385	SCN3A	1.8777	3.94427	0.000322583	0.0371658	sodium voltage-gated channel alpha subunit 3 [Source:VGNC Symbol;Acc:VGNC:55078]
ENSBTAG00000007216	DPF1	2.59458	1.56517	0.000330321	0.0371658	double PHD fingers 1 [Source:VGNC Symbol;Acc:VGNC:28175]
ENSBTAG00000040070	SCGB1D	3.11805	4.9435	0.000330892	0.0371658	secretoglobin, family 1D, member 2 [Source:NCBI gene;Acc:338419]
ENSBTAG00000016844	ADGB	1.67536	4.67108	0.000334587	0.0371658	androglobin [Source:VGNC Symbol;Acc:VGNC:25656]
ENSBTAG00000005442	WDR78	1.8218	4.55861	0.000335461	0.0371658	WD repeat domain 78 [Source:VGNC Symbol;Acc:VGNC:36922]
ENSBTAG00000011484	ZDHHC3	-0.740392	7.50626	0.000337756	0.0371658	zinc finger DHHC-type containing 3 [Source:VGNC Symbol;Acc:VGNC:37141]
ENSBTAG00000016017	CCDC40	2.60505	1.84813	0.000339716	0.0371658	coiled-coil domain containing 40 [Source:VGNC Symbol;Acc:VGNC:26895]
ENSBTAG00000021574	TCF7L2	0.755828	6.61288	0.000352323	0.0380171	transcription factor 7 like 2 [Source:VGNC Symbol;Acc:VGNC:55976]
ENSBTAG00000037651	S100A2	-1.26429	6.61943	0.000372486	0.0392779	S100 calcium binding protein A2 [Source:VGNC Symbol;Acc:VGNC:34242]
ENSBTAG00000023472	PPP1R14A	1.32238	5.74402	0.000379834	0.0392779	protein phosphatase 1 regulatory inhibitor subunit 14A [Source:VGNC Symbol;Acc:VGNC:33226]
ENSBTAG00000007433	MYO9A	0.92237	6.61205	0.000383336	0.0392779	myosin IXA [Source:NCBI gene;Acc:515330]
ENSBTAG00000012305	ADGRL2	1.20677	5.13509	0.000383953	0.0392779	adhesion G protein-coupled receptor L2 [Source:VGNC Symbol;Acc:VGNC:53846]
ENSBTAG00000053833		1.26918	4.30936	0.00039959	0.0403535
ENSBTAG00000014788	AKAP12	1.41459	5.47574	0.000425279	0.0424041	A-kinase anchoring protein 12 [Source:VGNC Symbol;Acc:VGNC:25782]
ENSBTAG00000049749	RF00004	3.00903	1.47501	0.000448869	0.0441967
ENSBTAG00000005668	SLC39A8	-1.2676	6.47381	0.000487174	0.0466723	solute carrier family 39 member 8 [Source:VGNC Symbol;Acc:VGNC:34868]
ENSBTAG00000015145	S100A11	-0.837517	8.19906	0.000492675	0.0466723	S100 calcium binding protein A11 [Source:VGNC Symbol;Acc:VGNC:34238]
ENSBTAG00000033464	SPA17	1.49193	3.63035	0.000494002	0.0466723	sperm autoantigenic protein 17 [Source:VGNC Symbol;Acc:VGNC:35160]
ENSBTAG00000019300	TPMT	-1.46315	3.76352	0.000499786	0.0466723	thiopurine S-methyltransferase [Source:VGNC Symbol;Acc:VGNC:36255]
ENSBTAG00000010273	EREG	-2.27859	2.7406	0.000503637	0.0466723	epiregulin [Source:VGNC Symbol;Acc:VGNC:28575]
ENSBTAG00000028809	RF00003	2.57562	1.75692	0.000513767	0.0470574
ENSBTAG00000017769	RIBC1	1.9244	2.58204	0.000545854	0.0491851	RIB43A domain with coiled-coils 1 [Source:VGNC Symbol;Acc:VGNC:33957]
ENSBTAG00000043573		2.0541	3.92156	0.000549485	0.0491851
ENSBTAG00000002485	TNS1	1.0508	9.19768	0.000558619	0.0494409	tensin 1 [Source:VGNC Symbol;Acc:VGNC:36207]
ENSBTAG00000021035	CTSK	-1.63864	6.54501	0.000567631	0.0494875	cathepsin K [Source:VGNC Symbol;Acc:VGNC:27817]
ENSBTAG00000020802		1.46068	3.38675	0.000582194	0.0494875	dynein axonemal heavy chain 12 [Source:NCBI gene;Acc:100847355]
ENSBTAG00000002985	KCNMB1	1.95761	2.35787	0.000582678	0.0494875	potassium calcium-activated channel subfamily M regulatory beta subunit 1 [Source:VGNC Symbol;Acc:VGNC:30480]
ENSBTAG00000022509	DNAH9	2.24764	3.09701	0.000588797	0.0494875	dynein axonemal heavy chain 9 [Source:VGNC Symbol;Acc:VGNC:28128]
ENSBTAG00000005238	NCKAP5	1.42898	3.1873	0.000590558	0.0494875	NCK associated protein 5 [Source:VGNC Symbol;Acc:VGNC:56130]
