# Supplementary material for: Analysis of lung transcriptome in calves infected with Bovine Respiratory Syncytial Virus and treated with antiviral and/or cyclooxygenase inhibitor
Source: PLoS One. 2021 Feb 18;16(2):e0246695. doi: 10.1371/journal.pone.0246695 (PMC7891793; doi:10.1371/journal.pone.0246695)
Supplement: S5 File — (XLSX) [file pone.0246695.s007.xlsx]

## Sheet: Tx_6_v_2_ln
Differential gene expression in LN in group 6 compared with LN in group 2 (genes with adjusted P>0.05 not shown)
Gene.stable.ID	Gene.name	logFC	AveExpr	P.Value	adj.P.Val	Gene.description
ENSBTAG00000040367		-6.85251	0.480572	8.43327e-06	0.0320169
ENSBTAG00000012088	FBLN1	-0.905448	6.44842	1.79594e-05	0.0320169	fibulin 1 [Source:VGNC Symbol;Acc:VGNC:28881]
ENSBTAG00000008717	SERPINE2	-1.13332	4.11079	1.9547e-05	0.0320169	serpin family E member 2 [Source:VGNC Symbol;Acc:VGNC:56144]
ENSBTAG00000008550	GIMAP7	1.33234	5.01193	2.17897e-05	0.0320169	GTPase, IMAP family member 7 [Source:NCBI gene;Acc:100125415]
ENSBTAG00000007247	NUF2	-0.992998	4.27001	2.53265e-05	0.0320169	NDC80 kinetochore complex component NUF2 [Source:VGNC Symbol;Acc:VGNC:32344]
ENSBTAG00000001745	LUM	-1.57202	5.44967	3.32446e-05	0.0320169	lumican [Source:VGNC Symbol;Acc:VGNC:31081]
ENSBTAG00000002278	FBN1	-0.863702	7.19213	3.39911e-05	0.0320169	fibrillin 1 [Source:VGNC Symbol;Acc:VGNC:28885]
ENSBTAG00000013284	SGK3	1.21109	3.36917	3.60652e-05	0.0320169	serum/glucocorticoid regulated kinase family, member 3 [Source:NCBI gene;Acc:504480]
ENSBTAG00000024449	CENPF	-1.0742	7.88662	4.57449e-05	0.0360978	centromere protein F [Source:VGNC Symbol;Acc:VGNC:27176]
ENSBTAG00000002613	MIS18BP1	-0.928685	5.32013	5.59324e-05	0.0397232	MIS18 binding protein 1 [Source:NCBI gene;Acc:507661]
ENSBTAG00000046324		0.835026	5.94788	7.03818e-05	0.0438489	C-type lectin domain family 2 member D11 [Source:NCBI gene;Acc:100297676]
ENSBTAG00000021162	CKAP2	-1.10242	5.63777	7.40899e-05	0.0438489	cytoskeleton associated protein 2 [Source:VGNC Symbol;Acc:VGNC:27380]
