# Supplementary material for: Analysis of lung transcriptome in calves infected with Bovine Respiratory Syncytial Virus and treated with antiviral and/or cyclooxygenase inhibitor
Source: PLoS One. 2021 Feb 18;16(2):e0246695. doi: 10.1371/journal.pone.0246695 (PMC7891793; doi:10.1371/journal.pone.0246695)
Supplement: S6 File — (XLSX) [file pone.0246695.s008.xlsx]

## Sheet: Sheet1
Differential gene expression data viperin, prostaglandin synthases and FC epsilon signaling
Comparison	Gene.stable.ID	Gene.name	logFC	AveExpr	P.Value	adj.P.Val	Gene.description
LL vs LN, Gr 3	ENSBTAG00000016061	RSAD2	1.32642	3.62066	0.327037	0.74645	radical S-adenosyl methionine domain containing 2 [Source:VGNC Symbol Acc:VGNC:34176]
LL vs LN, Gr 1	ENSBTAG00000019453	PTGES	1.77949	4.33185	0.0125305	0.395315	prostaglandin E synthase [Source:VGNC Symbol Acc:VGNC:33505]
Genes related to GO:0001516 - prostaglandin biosynthetic process
Gr 4 vs Gr 3, LL	ENSBTAG00000015074	PTGDS	-1.04831	4.22072	0.01977	0.998389	prostaglandin D2 synthase [Source:NCBI gene;Acc:286858]
Gr 4 vs Gr 3, LL	ENSBTAG00000006716	PTGS1	1.73947	1.53728	0.0238582	0.998389	prostaglandin-endoperoxide synthase 1 [Source:VGNC Symbol;Acc:VGNC:33511]
Gr 4 vs Gr 3, LL	ENSBTAG00000020225	TBXAS1	0.82288	3.41324	0.0290194	0.998389	thromboxane A synthase 1 [Source:VGNC Symbol;Acc:VGNC:35674]
Gr 4 vs Gr 3, LL	ENSBTAG00000022570		2.23063	4.52721	0.0629132	0.998389	prostaglandin F synthetase II-like [Source:NCBI gene;Acc:782922]
Gr 4 vs Gr 3, LL	ENSBTAG00000008096	EDN1	-0.810295	5.53341	0.0785516	0.998389	endothelin 1 [Source:VGNC Symbol;Acc:VGNC:28327]
Gr 4 vs Gr 3, LL	ENSBTAG00000017967	PTGES3	-0.26549	7.50563	0.234493	0.998389	prostaglandin E synthase 3 [Source:VGNC Symbol;Acc:VGNC:33507]
Gr 4 vs Gr 3, LL	ENSBTAG00000001727	PRXL2B	0.39484	3.58353	0.343958	0.998389	peroxiredoxin like 2B [Source:VGNC Symbol;Acc:VGNC:28792]
Gr 4 vs Gr 3, LL	ENSBTAG00000014127	PTGS2	-0.619228	5.01415	0.444241	0.998389	prostaglandin-endoperoxide synthase 2 [Source:VGNC Symbol;Acc:VGNC:33512]
Gr 4 vs Gr 3, LL	ENSBTAG00000019453	PTGES	0.0628614	4.82757	0.903669	0.998389	prostaglandin E synthase [Source:VGNC Symbol;Acc:VGNC:33505]
LL vs LN, Gr 1	ENSBTAG00000020225	TBXAS1	-1.62363	3.93046	0.0078815	0.331957	thromboxane A synthase 1 [Source:VGNC Symbol;Acc:VGNC:35674]
LL vs LN, Gr 1	ENSBTAG00000019453	PTGES	1.77949	4.33185	0.0125305	0.395315	prostaglandin E synthase [Source:VGNC Symbol;Acc:VGNC:33505]
LL vs LN, Gr 1	ENSBTAG00000022570		-3.82084	4.03118	0.0302892	0.553502	prostaglandin F synthetase II-like [Source:NCBI gene;Acc:782922]
LL vs LN, Gr 1	ENSBTAG00000006716	PTGS1	-1.6843	2.34669	0.0369161	0.587535	prostaglandin-endoperoxide synthase 1 [Source:VGNC Symbol;Acc:VGNC:33511]
LL vs LN, Gr 1	ENSBTAG00000015074	PTGDS	1.13254	4.71361	0.0670945	0.663936	prostaglandin D2 synthase [Source:NCBI gene;Acc:286858]
LL vs LN, Gr 1	ENSBTAG00000001727	PRXL2B	0.523833	3.43484	0.423859	0.915154	peroxiredoxin like 2B [Source:VGNC Symbol;Acc:VGNC:28792]
LL vs LN, Gr 1	ENSBTAG00000017967	PTGES3	-0.0922494	7.2773	0.746482	0.976156	prostaglandin E synthase 3 [Source:VGNC Symbol;Acc:VGNC:33507]
LL vs LN, Gr 1	ENSBTAG00000014127	PTGS2	-0.327825	4.07221	0.790255	0.984371	prostaglandin-endoperoxide synthase 2 [Source:VGNC Symbol;Acc:VGNC:33512]
LL vs LN, Gr 1	ENSBTAG00000008096	EDN1	-0.0980282	5.11161	0.86027	0.988367	endothelin 1 [Source:VGNC Symbol;Acc:VGNC:28327]
LL vs LN, Gr 4	ENSBTAG00000020225	TBXAS1	-1.73782	3.93046	0.00500259	0.267701	thromboxane A synthase 1 [Source:VGNC Symbol;Acc:VGNC:35674]
LL vs LN, Gr 4	ENSBTAG00000022570		-4.86143	4.03118	0.00639501	0.277945	prostaglandin F synthetase II-like [Source:NCBI gene;Acc:782922]
LL vs LN, Gr 4	ENSBTAG00000006716	PTGS1	-2.30398	2.34669	0.00760571	0.288538	prostaglandin-endoperoxide synthase 1 [Source:VGNC Symbol;Acc:VGNC:33511]
LL vs LN, Gr 4	ENSBTAG00000019453	PTGES	1.52452	4.33185	0.0385763	0.473666	prostaglandin E synthase [Source:VGNC Symbol;Acc:VGNC:33505]
LL vs LN, Gr 4	ENSBTAG00000008096	EDN1	-1.05242	5.11161	0.0780697	0.577565	endothelin 1 [Source:VGNC Symbol;Acc:VGNC:28327]
LL vs LN, Gr 4	ENSBTAG00000014127	PTGS2	-1.92745	4.07221	0.146595	0.675898	prostaglandin-endoperoxide synthase 2 [Source:VGNC Symbol;Acc:VGNC:33512]
LL vs LN, Gr 4	ENSBTAG00000001727	PRXL2B	0.936061	3.43484	0.154707	0.687865	peroxiredoxin like 2B [Source:VGNC Symbol;Acc:VGNC:28792]
LL vs LN, Gr 4	ENSBTAG00000015074	PTGDS	0.756115	4.71361	0.228788	0.736691	prostaglandin D2 synthase [Source:NCBI gene;Acc:286858]
LL vs LN, Gr 4	ENSBTAG00000017967	PTGES3	-0.237118	7.2773	0.421249	0.831865	prostaglandin E synthase 3 [Source:VGNC Symbol;Acc:VGNC:33507]
Genes related to KEGG/bta:04664 - Fc epsilon RI signaling pathway
LL vs LN, Gr 6	ENSBTAG00000010989	PIK3R1	-0.948673	6.62039	0.00677302	0.282109	phosphoinositide-3-kinase regulatory subunit 1 [Source:VGNC Symbol;Acc:VGNC:32894]
LL vs LN, Gr 6	ENSBTAG00000024503	FCER1G	-1.49482	4.36	0.00852535	0.306875	Fc fragment of IgE receptor Ig [Source:VGNC Symbol;Acc:VGNC:28931]
LL vs LN, Gr 6	ENSBTAG00000020173	INPP5D	-1.36391	5.85768	0.00940984	0.314486	inositol polyphosphate-5-phosphatase D [Source:VGNC Symbol;Acc:VGNC:30212]
LL vs LN, Gr 6	ENSBTAG00000053390	RAC1	-0.597985	7.27679	0.0148367	0.367541	Rac family small GTPase 1 [Source:NCBI gene;Acc:281440]
LL vs LN, Gr 6	ENSBTAG00000009778	KRAS	-0.551792	6.42742	0.0268536	0.462568	KRAS proto-oncogene, GTPase [Source:VGNC Symbol;Acc:VGNC:30710]
LL vs LN, Gr 6	ENSBTAG00000011043	RAC2	-1.2225	4.53582	0.0281326	0.476142	Rac family small GTPase 2 [Source:VGNC Symbol;Acc:VGNC:49061]
LL vs LN, Gr 6	ENSBTAG00000020034	LYN	-0.816573	7.79347	0.038087	0.52304	LYN proto-oncogene, Src family tyrosine kinase [Source:VGNC Symbol;Acc:VGNC:31098]
LL vs LN, Gr 6	ENSBTAG00000039160	VAV1	-1.13036	4.05208	0.0403954	0.535607	vav guanine nucleotide exchange factor 1 [Source:VGNC Symbol;Acc:VGNC:36772]
LL vs LN, Gr 6	ENSBTAG00000013201	ALOX5AP	-0.987419	3.0131	0.0947807	0.655761	arachidonate 5-lipoxygenase activating protein [Source:VGNC Symbol;Acc:VGNC:25845]
LL vs LN, Gr 6	ENSBTAG00000005550	SOS2	-0.518799	5.19147	0.12125	0.686541	SOS Ras/Rho guanine nucleotide exchange factor 2 [Source:VGNC Symbol;Acc:VGNC:54490]
LL vs LN, Gr 6	ENSBTAG00000002979	PIK3R3	0.744193	4.24791	0.154381	0.715827	phosphoinositide-3-kinase regulatory subunit 3 [Source:NCBI gene;Acc:286865]
LL vs LN, Gr 6	ENSBTAG00000025471	TNF	-1.65741	3.60619	0.175021	0.723698	tumor necrosis factor [Source:VGNC Symbol;Acc:VGNC:36153]
LL vs LN, Gr 6	ENSBTAG00000019250	BTK	-0.570977	4.669	0.189006	0.734713	Bruton tyrosine kinase [Source:VGNC Symbol;Acc:VGNC:26601]
LL vs LN, Gr 6	ENSBTAG00000033983	MAP2K1	-0.783057	3.62341	0.195052	0.743711	mitogen-activated protein kinase kinase 1 [Source:VGNC Symbol;Acc:VGNC:31183]
LL vs LN, Gr 6	ENSBTAG00000024450	MAP2K2	-0.537741	3.7022	0.209304	0.76086	mitogen-activated protein kinase kinase 2 [Source:VGNC Symbol;Acc:VGNC:55215]
LL vs LN, Gr 6	ENSBTAG00000020319	ALOX5	0.764451	2.32942	0.267438	0.801392	arachidonate 5-lipoxygenase [Source:VGNC Symbol;Acc:VGNC:25844]
LL vs LN, Gr 6	ENSBTAG00000011643	SOS1	0.327437	5.48836	0.273948	0.803818	SOS Ras/Rac guanine nucleotide exchange factor 1 [Source:VGNC Symbol;Acc:VGNC:35134]
LL vs LN, Gr 6	ENSBTAG00000017788	AKT3	0.498096	5.54469	0.297633	0.813635	AKT serine/threonine kinase 3 [Source:VGNC Symbol;Acc:VGNC:25800]
LL vs LN, Gr 6	ENSBTAG00000004736	GRB2	-0.447253	7.14121	0.30979	0.822117	growth factor receptor bound protein 2 [Source:VGNC Symbol;Acc:VGNC:29631]
LL vs LN, Gr 6	ENSBTAG00000012103	MAP2K4	-0.327846	4.92905	0.340093	0.836129	mitogen-activated protein kinase kinase 4 [Source:VGNC Symbol;Acc:VGNC:31185]
LL vs LN, Gr 6	ENSBTAG00000007876	MAPK8	0.408346	4.07255	0.348014	0.837778	mitogen-activated protein kinase 8 [Source:VGNC Symbol;Acc:VGNC:31223]
LL vs LN, Gr 6	ENSBTAG00000009381	LCP2	-0.493999	3.83334	0.382958	0.857537	lymphocyte cytosolic protein 2 [Source:VGNC Symbol;Acc:VGNC:30818]
LL vs LN, Gr 6	ENSBTAG00000046797	NRAS	-0.395017	4.93484	0.433113	0.869832	NRAS proto-oncogene, GTPase [Source:VGNC Symbol;Acc:VGNC:32253]
LL vs LN, Gr 6	ENSBTAG00000020783	MAPK14	-0.308897	4.54679	0.449529	0.872559	mitogen-activated protein kinase 14 [Source:VGNC Symbol;Acc:VGNC:31216]
LL vs LN, Gr 6	ENSBTAG00000010007	MAPK13	0.473775	3.37521	0.461364	0.874246	mitogen-activated protein kinase 13 [Source:VGNC Symbol;Acc:VGNC:50213]
LL vs LN, Gr 6	ENSBTAG00000016156	MAPK3	0.319557	3.54525	0.510038	0.887884	mitogen-activated protein kinase 3 [Source:VGNC Symbol;Acc:VGNC:31219]
LL vs LN, Gr 6	ENSBTAG00000018984	PIK3CD	-0.393559	3.0475	0.520098	0.89062	phosphatidylinositol-4,5-bisphosphate 3-kinase catalytic subunit delta [Source:VGNC Symbol;Acc:VGNC:32891]
LL vs LN, Gr 6	ENSBTAG00000010639	MAP2K7	-0.155805	5.07311	0.6671	0.926117	mitogen-activated protein kinase kinase 7 [Source:VGNC Symbol;Acc:VGNC:54447]
LL vs LN, Gr 6	ENSBTAG00000004709	MAPK9	0.130345	4.62908	0.692938	0.933659	mitogen-activated protein kinase 9 [Source:VGNC Symbol;Acc:VGNC:31227]
LL vs LN, Gr 6	ENSBTAG00000010312	MAPK1	-0.129903	4.38394	0.717555	0.93919	mitogen-activated protein kinase 1 [Source:VGNC Symbol;Acc:VGNC:31212]
LL vs LN, Gr 6	ENSBTAG00000011851	FYN	0.139931	5.18946	0.743468	0.945073	FYN proto-oncogene, Src family tyrosine kinase [Source:VGNC Symbol;Acc:VGNC:29163]
LL vs LN, Gr 6	ENSBTAG00000034436	PDPK1	-0.226234	2.36446	0.748026	0.945563	3-phosphoinositide dependent protein kinase 1 [Source:NCBI gene;Acc:100138102]
LL vs LN, Gr 6	ENSBTAG00000031575	VAV3	-0.100913	6.46123	0.756051	0.948618	vav guanine nucleotide exchange factor 3 [Source:VGNC Symbol;Acc:VGNC:36774]
LL vs LN, Gr 6	ENSBTAG00000013298	PLA2G4A	-0.0820338	4.52904	0.819788	0.965756	phospholipase A2 group IVA [Source:VGNC Symbol;Acc:VGNC:32960]
LL vs LN, Gr 6	ENSBTAG00000045748	RAF1	0.116884	2.58306	0.894895	0.981867	Raf-1 proto-oncogene, serine/threonine kinase [Source:NCBI gene;Acc:521196]
LL vs LN, Gr 6	ENSBTAG00000009232	PIK3CA	0.0367649	5.93583	0.907106	0.984402	phosphatidylinositol-4,5-bisphosphate 3-kinase catalytic subunit alpha [Source:VGNC Symbol;Acc:VGNC:32889]
